# Supplementary material for: IgG antibody responses to Anopheles gambiae gSG6-P1 salivary peptide are induced in human populations exposed to secondary malaria vectors in forest areas in Cameroon
Source: PLoS One. 2022 Nov 10;17(11):e0276991. doi: 10.1371/journal.pone.0276991 (PMC9648791; doi:10.1371/journal.pone.0276991)
Supplement: S1 Database — (XLSX) [file pone.0276991.s001.xlsx]

## Sheet: Feuil1
Field cod	Lab cod	Age	Sexe	Mrdt Results	Microscopy Results	Malaria Infection	Axilial Temperature(°C)	Bed net use	IgG Anti-gSG6-P1 ΔOD	Δ OD Negative Control
NY105	E1001	19	F	Negative	Negative	No	34.7	Yes	1.90605	0.12135
NY131	E1002	39	F	Negative	Negative	No	35.8	No	2.1263	0.11925
NY134	E1003	21	F	Negative	Negative	No	36.5	No	2.09465	0.0614
NY135	E1004	2	M	Negative	Negative	No	36.2	No	1.52485	0.10285
NY136	E1005	1	F	Negative	Negative	No	36.5	No	1.547	0.08365
NY137	E1006	10	F	Negative	Negative	No	37	No	1.354	0.0811
NY138	E1007	2	M	Negative	Negative	No	36	No	1.25475	0.0706
NY139	E1008	77	F	Positive	Negative	Yes	35	Yes	1.3744	0.07325
NY141	E1009	3	M	Negative	Negative	No	36.1	No	1.64355	0.11105
NY143	E1010	80	F	Negative	Negative	No	36.6	No	1.86225	0.09645
NY163	E1011	63	M	Negative	Negative	No	/	Yes	1.90505	0.04965
NY164	E1012	60	F	Negative	Negative	No	/	Yes	0.94725	0.05455
NY165	E1013	50	F	Negative	Negative	No	/	Yes	1.32645	0.0846
NY166	E1014	41	F	Negative	Negative	No	/	Yes	1.26445	0.01305
NY168	E1015	38	M	Positive	Negative	Yes	/	Yes	3.1566	0.09
NY169	E1016	13	M	Positive	positive	Yes	/	Yes	3.3381	0.09755
NY170	E1017	7	F	Positive	Negative	Yes	/	Yes	3.37395	0.17335
NY171	E1018	10	M	Positive	Negative	Yes	/	Yes	3.7377	0.09195
NY172	E1019	4	F	Positive	positive	Yes	/	Yes	2.906	0.06875
NY173	E1020	9	F	Positive	Negative	Yes	/	Yes	3.3307	0.07315
NY174	E1021	32	F	Negative	Negative	No	/	Yes	3.1898	0.08545
NY175	E1022	1	F	Positive	Negative	Yes	/	Yes	2.5134	0.11635
NY176	E1023	1	F	Positive	Negative	Yes	/	Yes	1.9846	0.10775
NY180	E1024	46	M	Negative	Negative	No	35.8	Yes	3.33595	0.108
NY181	E1025	7	M	Positive	positive	Yes	/	No	3.4408	0.08365
NY182	E1026	6	F	Negative	Negative	No	/	Yes	2.8737	0.1281
NY183	E1027	34	M	Negative	Negative	No	/	Yes	3.3758	0.0937
NY184	E1028	3	F	Negative	Negative	No	/	Yes	2.46985	0.017
NY185	E1029	13	F	Negative	Negative	No	/	Yes	2.7976	0.13225
NY188	E1030	2	F	Positive	positive	Yes	/	Yes	1.7764	0.08355
NY189	E1031	20	F	Negative	Negative	No	/	Yes	2.02365	0.119
NY190	E1032	4	F	Positive	positive	Yes	/	Yes	2.581	0.1001
NY191	E1033	2	F	Negative	Negative	No	/	Yes	1.19855	0.10025
NY192	E1034	6	M	Positive	positive	Yes	/	Yes	1.84535	0.16585
NY193	E1035	7	M	Positive	positive	Yes	/	Yes	2.00495
NY194	E1036	5	F	Positive	positive	Yes	/	Yes	2.18685
NY196	E1037	13	M	Negative	Negative	No	/	Yes	2.30665
NY26	E1038	60	M	Negative	Negative	No	36	Yes	1.4852
NY28	E1039	11	F	Positive	Negative	Yes	36.4	No	2.21175
NY94	E1040	47	F	Negative	Negative	No	36.4	Yes	1.78515
NY95	E1041	9	M	Negative	Negative	No	36.7	No	1.96395
NY96	E1042	6	M	Negative	Negative	No	36	No	1.254
NY133	E1043	27	F	Negative	Negative	No	36.8	Yes	1.65375
NY142	E1044	23	F	Positive	positive	Yes	36.5	No	2.60225
NY167	E1045	13	M	Positive	Negative	Yes	/	No	1.14275
NY186	E1046	30	F	Negative	Negative	No	/	Yes	1.30575
NY187	E1047	2	M	Negative	Negative	No	/	Yes
NY19	E1048	27	F	Negative	Negative	No	36.2	Yes	2.5752
NY195	E1049	27	F	Positive	positive	Yes	/	Yes	2.29445
NY32	E1050	13	M	Positive	positive	Yes	36.2	No	1.91045
NY93	E1051	55	F	Negative	Negative	No	36. 5	Yes	1.84385
								/
								/
								/
								/
								/
								/
